# Supplementary material for: Design, Synthesis, Characterization, and Analysis of Antimicrobial Property of Novel Benzophenone Fused Azetidinone Derivatives through In Vitro and In Silico Approach
Source: Curr Issues Mol Biol. 2022 Dec 23;45(1):92–109. doi: 10.3390/cimb45010007 (PMC9857151; doi:10.3390/cimb45010007)
Supplement: Supplementary file 1 [file cimb-45-00007-s001.zip]

Archive with 1 entries (1 files):
- cimb-1955095-supplementary.pdf
